# Supplementary material for: Sensitivity to temporal structure facilitates perceptual analysis of complex auditory scenes
Source: Hear Res. 2021 Feb;400:108111. doi: 10.1016/j.heares.2020.108111 (PMC7812374; doi:10.1016/j.heares.2020.108111)
Supplement: Supplementary file 1 [file mmc1.xlsx]

## Sheet: Exp1A
	d'
	REG CA			REG CD				RAND CA			RAND CD
	4	8	14	4	8	14		4	8	14	4	8	14
subj1	3.695	3.255	2.474	3.7423	2.294	1.907		3.247	2.475	1.265	2.567	1.487	0.931
subj2	4.3794	3.12	2.77	3.057	1.831	1.76		2.685	1.395	1.665	2.044	1.641	0.805
subj3	4.3403	3.608	2.399	2.47	2.196	1.044		3.8413	2.81	1.723	2.177	1.079	1.65
subj4	3.701	3.361	2.61	3.119	1.875	1.84		2.921	1.904	1.153	1.765	1.615	0.981
subj5	3.705	2.881	2.704	2.945	2.267	1.575		2.853	2.383	1.202	2.772	1.675	1.081
subj6	3.511	3.511	3.0513	3.3973	1.659	0.84		3.9878	2.36	1.84	1.981	1.96	1.138
subj7	4.2964	4.5731	2.268	3.402	2.025	2.206		3.71	2.695	1.705	3.5072	1.755	1.361
subj8	3.71	3.048	2.849	4.2964	2.7173	2.206		3.048	2.193	1.667	2.43	2.3144	1.2737
subj9	4.2964	3.2994	2.326	3.048	2.193	2.633		3.5072	2.132	2.193	3.3973	1.843	1.982
subj10	3.9878	3.511	2.9786	3.2104	1.777	1.305		2.36	2.514	1.841	2.013	1.505	0.27
	Reaction Time
	REG CA			REG CD				RAND CA			RAND CD
	4	8	14	4	8	14		4	8	14	4	8	14
subj1	626.346	700.434	652.562	661.569	793.342	847.618		648.321	743	766.5	804.023	911.52	997.381
subj2	470.691	550.74	513.457	527.759	612.026	642.559		470.686	467.545	557.359	744.521	742.03	806.917
subj3	416.24	549.875	584.667	489.426	568.244	571.731		568.94	695.848	782.378	856.128	1050.52	1093.7
subj4	460.432	472.841	542.238	449.886	562.771	659.839		466.512	456.561	517.972	567.649	761.971	939.88
subj5	464.558	533.2	627.412	588.963	607.111	712.679		595.634	683.31	719.05	748.257	769.273	992.333
subj6	433.19	456.405	471.486	495.462	589.714	822.476		454.93	547.237	554.258	637.05	717.792	720.478
subj7	438.644	417.977	487.171	461.326	568.474	563.654		366.977	483.732	432.235	640.65	630.37	824.85
subj8	426.273	476.93	457.357	495.182	597.967	764.308		500.163	561.824	591.5	714.108	854.174	866.857
subj9	476.114	520.053	509.475	521.372	559	638.939		502.275	556.3	614.824	608.205	696.091	783.682
subj10	523.93	586.167	654.882	796	912.9	982.895		606.079	687.737	638.24	1038.82	1062.37	1052.33

## Sheet:  Exp1B 
d prime
	REG CA			REG CD				RAND CA			RAND CD
	4	8	14	4	8	14		4	8	14	4	8	14
subj1	4.5731	3.98784	3.51096	2.81206	2.84871	2.3212		4.01975	2.42495	1.61594	2.81206	1.99379	1.21199
subj2	3.96196	2.5631	2.94469	3.66783	2.85596	2.17461		4.25609	3.11547	2.39232	3.4096	2.46874	1.30951
subj3	3.96196	3.96196	2.94469	3.4096	2.45684	1.96015		3.335	2.61186	3.11547	1.95239	2.67554	1.07036
subj4	3.66783	3.66783	3.66783	2.24897	2.85596	1.8747		3.11547	2.39232	2.85596	1.24585	1.90448	1.49322
subj5	3.66783	3.335	3.23882	3.00217	2.08726	2.2117		3.4096	3.4096	2.80134	2.80134	2.12805	1.40013
subj6	3.335	2.94469	2.80134	2.229	1.69533	1.3652		3.335	1.69533	2.229	2.45684	1.62225	0.524401
subj7	3.66783	3.62913	3.4096	3.96196	2.55877	1.58474		3.96196	3.66783	3.335	2.85596	2.2117	1.69732
subj8	3.335	3.66783	3.335	3.96196	2.02549	2.26464		4.25609	3.96196	2.39232	3.66783	1.90448	1.69533
subj9	3.62913	3.335	2.96967	2.96967	2.75097	1.69732		3.62913	3.11547	1.71228	2.65245	1.96015	1.78735
subj10	4.25609	2.61186	3.96196	3.62913	3.09547	2.65245		4.25609	3.00217	3.62913	3.23882	1.91757	2.04439
Reaction time
	REG CA			REG CD				RAND CA			RAND CD
	4	8	14	4	8	14		4	8	14	4	8	14
subj1	455.998	507.787	543.587	642.609	653.54	647.322		473.179	505.849	555.672	619.283	734.622	871.085
subj2	391.729	439.872	431.963	555.45	599.172	619.418		466.83	473.958	516.168	499.409	745.515	647.663
subj3	470.215	480.369	472.223	699.699	696.738	625.12		535.43	536.64	538.226	549.327	828.394	809.447
subj4	534.585	600.976	626.52	843.023	795.678	774.866		535.75	578.475	670.187	660.04	969.67	972.31
subj5	522.046	540.394	602.591	665.07	573.795	806.566		499.159	591.071	632.166	580.888	841.723	838.488
subj6	582.049	578.863	671.923	739.005	770.299	820.391		622.21	615.538	701.304	600.545	985.467	864.333
subj7	663.532	681.002	773.508	962.29	996.154	963.274		568.423	644.893	663.903	933.384	998.996	1155.33
subj8	489.596	512.425	487.509	687.698	573.629	681.396		513.565	563.585	582.509	587.694	783.516	870.121
subj9	515.185	515.912	575.446	634.678	678.532	737.911		537.089	671.481	660.12	575.474	780.002	916.307
subj10	489.714	535.473	539.207	525.415	583.242	607.927		460.457	526.922	544.221	524.026	715.24	688.722

## Sheet: Exp2A
d'	REG CA				REG CD				RAND CA				RAND CD
	4	8	14		4	8	14		4	8	14		4	8	14
subj1	3.49	2.271	1.178		2.308	1.641	1.417		2.722	2.458	1.153		1.57	1.027	0.419
subj2	3.049	3.202	2.568		3.711	2.04	1.898		2.458	1.616	0.927		2.2449	1.324	1.208
subj3	4.573	3.29999	2.843		3.988	3.21	2.094		4.296	2.722	1.778		3.397	2.343	1.19
subj4	3.988	2.922	2.112		2.543	2.426	1.975		3.002	3.002	1.534		1.754	1.926	0.878
subj5	3.507	2.234	1.705		1.952	1.659	1.561		4.296	2.441	1.235		2.717	0.9777	0.68
subj6	4.573	3.788	3.403		3.121	2.271	1.659		3.711	3.049	2.271		3.358	1.932	1.081
subj7	4.296	3.002	2.812		2.722	2.441	0.967		3.711	2.851	1.913		2.695	2.072	1.785
subj8	3.988	3.988	2.026		3.121	2.266	0.759		3.403	1.876	1.606		3.049	1.487	0.985
subj9	4.296	2.514	2.193		2.568	1.209	1.137		3.403	2.222	1.777		2.852	1.422	0.74
subj10	3.511	3.299	3.397		3.634	2.206	1.361		3.231	3.21	1.729		1.994	1.036	0.297
subj11	3.051	2.393	1.876		3.121	1.272	1.19		3.023	2.258	1.315		1.534	1.457	0.759
	REG CA				REG CD				RAND CA				RAND CD
rt	4	8	14		4	8	14		4	8	14		4	8	14
subj1	571	627.108	683.8		593.744	842.48	939.333		624	619.976	614.56		879.281	936.905	791.636
subj2	420.093	478.93	557.1		591.628	772.265	757.115		502.902	534.514	681.966		794.441	913.107	999
subj3	530.467	602.526	686.406		630.756	742.946	810.542		630.045	703.35	717.733		751.436	841.75	910.941
subj4	537.867	556.35	667.029		577.361	687.36	895		631.167	721.976	805.912		682.444	849.286	865.333
subj5	679.675	804.895	714.382		784.167	783.5	964.9		771.955	811.625	803.857		1099.13	899.062	879
subj6	357.333	392.244	437.907		506.341	679.054	724.929		463.465	522.651	661.784		742.049	825.1	959.1
subj7	543.432	514.31	587.615		632.975	789.3	913.556		565.682	579.795	538.2		700.756	964.517	1090.88
subj8	592.674	592.674	627.658		707	758.2	793.389		615.767	631.171	766.833		731.341	842.96	725.636
subj9	449.733	501.763	525.206		556.512	781.192	807.048		477.674	578.231	675.781		817.444	875.036	898.562
subj10	521.238	550.816	603.667		578.293	825.885	723.9		626.325	669.27	648.304		746.548	794.118	839.75
subj11	494.489	573.395	716.103		745.568	945.3	934.176		547.341	563.302	735.088		715.611	727.958	1027.56

## Sheet: Exp2B
d'	REG CA				REG CD				RAND CA				RAND CD
	4	8	14		4	8	14		4	8	14		4	8	14
subj1	3.988	3.511	1.904		3.121	2.094	1.364		3.3	3.129	1.87		2.426	1.87	1.245
subj2	3.988	4.02	2.514		3.711	2.343	1.841		2.922	3.711	3.231		3.049	3.021	2.15
subj4	3.988	3.511	3.023		2.458	2.466	1.955		3.787	2.331	1.778		2.54	1.926	1.794
subj5	4.297	3.049	3.231		3.051	2.094	1.916		3.397	2.112	1.364		2.324	1.151	0.736
subj6	4.573	3.511	3.049		2.441	2.598	1.814		3.397	2.132	2.04		3.128	1.081	1.664
subj7	3.231	2.144	2.189		2.331	2.112	1.39		3.049	2.124	2.425		3.002	2.013	1.757
subj8	3.202	2.852	2.38		3.397	1.926	2.147		3.212	2.112	1.778		2.598	1.148	1.856
subj9	3.788	2.466	2.132		2.702	2.147	0.8999		2.922	2.058	1.361		2.226	1.975	1.594
subj10	3.712	3.787	3.128		3.988	3.397	2.427		3.403	3.684	2.324		3.507	2.259	2.09
subj11	4.02	2.849	2.441		3.357	2.072	1.517		2.231	2.271	1.636		1.777	1.376	0.777
rt	REG CA				REG CD				RAND CA				RAND CD
	4	8	14		4	8	14		4	8	14		4	8	14
subj1	459.326	485.976	579.469		647.923	637.208	780.375		484.526	531.333	549.655		954.76	842.55	938.4
subj2	399.267	450.182	467.421		508.591	674.444	646.72		452.55	463.698	564.325		717.317	797.368	843.36
subj4	557.395	621.548	566.316		610.949	723.286	698.519		586.667	546.421	643.257		991.704	879.667	1077.14
subj5	551.25	620.976	704.65		650.514	732.625	897.625		606.282	603.029	880.741		806.727	919.053	1180.6
subj6	404.111	416.714	461.293		475.375	602.786	694.947		447.923	476.467	510.5		643.25	694.55	760.083
subj7	471.977	523.15	535.049		645.051	628.429	887.294		597.146	568.211	695.649		807.976	808.429	920.111
subj8	748.071	830.639	762.207		904.41	911.762	1145.85		779	719.2	752.033		986.893	1190.39	1038.47
subj9	612.238	773.2	826.267		812.324	965.3	752.5		773.95	683.719	850.4		838.943	890.588	1368.36
subj10	524.581	552.643	644.472		718.628	748.744	977.24		621.233	681.195	699.061		716.65	1012.36	938.632
subj11	408.205	482.122	558.85		565.636	827.379	811.357		487.162	526.756	567.788		849.562	832.696	985.125
excluded:
d'
subj3	1.53	0.889	0.126		0.987	0.85	0.297		0.862	0.681	-0.082		0.266	0.186	0.077
RT
subj3	811.235	716.423	901.667		992.533	1134.44	821.75		728.9	970.19	896.375		867.88	1051.06	1160.5

## Sheet: Exp3
	NOMENCLATURE OF CONDITIONS: "TYPE OF CHANGE_REGULARITY STATUS OF CONTEXT_REGULARITY STATUS OF CHANGING ELEMENT_SCENESIZE"
d prime	CA_REG_REG_8	CA_REG_REG_14	CA_REG_RAND_8	CA_REG_RAND_14	CA_RAND_REG_8	CA_RAND_REG_14	CA_RAND_RAND_8	CA_RAND_RAND_14	CD_REG_REG_8	CD_REG_REG_14	CD_REG_RAND_8	CD_REG_RAND_14	CD_RAND_REG_8	CD_RAND_REG_14	CD_RAND_RAND_8	CD_RAND_RAND_14
subj1	3.98784	3.12817	3.51096	1.99379	3.10668	1.98535	2.61186	1.5415	1.76075	1.67343	1.84033	1.79384	2.51398	1.87016	1.41657	1.72991
subj2	2.92641	1.82484	2.3007	1.95604	2.10499	1.56519	2.81095	0.897002	1.99197	1.45574	1.58108	0.970364	1.06025	0.990401	0.904328	1.20455
subj3	4.24651	2.63445	4.24651	2.9964	2.5631	1.89329	2.88431	2.74031	2.21614	1.50224	2.11402	0.962912	2.03697	1.31387	0.818122	1.43556
subj4	3.9314	3.32298	3.91993	2.67187	2.37412	1.89329	2.72108	1.4902	3.3995	2.47567	2.88431	2.16089	2.16925	1.70662	2.03729	1.5062
subj5	2.68129	3.12817	2.89455	3.12817	2.89455	1.31387	2.03729	2.09862	2.41373	2.16089	2.47567	1.3622	1.43953	1.28547	2.22384	1.12089
subj6	3.9314	2.68129	3.9314	2.68129	1.87805	2.01629	2.3007	1.18794	2.03729	1.62865	1.53567	1.18618	1.45899	0.904328	0.967283	0.847315
subj7	2.86561	3.5681	3.28971	2.57944	2.03729	1.95604	2.35685	1.33947	2.7952	2.47596	2.7952	2.47567	1.78395	2.55772	1.71092	0.985769
subj8	3.72608	3.5681	3.91993	3.08439	2.80159	2.34528	1.82485	2.41221	2.24261	2.55772	2.41373	1.90123	1.75817	1.12089	1.64485	1.19109
subj9	4.24651	3.11031	3.91993	2.92641	2.58988	2.31934	2.92641	2.40027	3.22114	2.47567	2.24261	2.2786	2.34528	1.62865	2.14908	1.57464
subj10	3.91993	2.78341	3.8979	2.68129	1.96393	2.69628	3.08439	1.82485	1.99197	2.28655	2.14908	1.64132	1.8343	1.57464	1.62865	1.44493
RT	CA_REG_REG_8	CA_REG_REG_14	CA_REG_RAND_8	CA_REG_RAND_14	CA_RAND_REG_8	CA_RAND_REG_14	CA_RAND_RAND_8	CA_RAND_RAND_14	CD_REG_REG_8	CD_REG_REG_14	CD_REG_RAND_8	CD_REG_RAND_14	CD_RAND_REG_8	CD_RAND_REG_14	CD_RAND_RAND_8	CD_RAND_RAND_14
subj1	532.024	640.441	530.073	639.759	594.611	681.265	616.757	744.931	560.333	673.1	589.8	803.143	780.222	952.053	807.393	1058.58
subj2	663.514	703.621	660.091	752.897	682.103	767.7	802.37	797.133	606.833	880.176	704.5	891.7	633.8	956.9	656.65	1076.88
subj3	451.444	505.893	430.429	526.455	436.118	535.5	469.143	561.32	596.094	741.7	591.75	726.714	727.233	872.833	807	949.909
subj4	489.639	565.906	553.778	583.76	551.7	657.577	519.029	681.52	576.771	602.381	619.346	748.167	682.593	789.562	693.679	835.462
subj5	511.188	545.621	544.129	548.448	572.161	590	581.179	563.308	600.731	800.833	746.455	845.909	849.158	814.889	842.111	1035
subj6	515.316	615.562	597.083	584.871	572.219	591.654	584.273	646.727	676.926	866.182	749.167	799.875	781	799	824	1103.29
subj7	395.559	488.176	413.714	453.5	437.857	530.536	431.933	502.952	592.559	598.806	633.059	714.455	644.962	762.741	657.25	874.615
subj8	416.371	464.2	449.447	440.794	522.133	651.208	561.625	685.65	631	700.519	741.423	834.154	608.348	751.571	663.053	1070.92
subj9	425.139	451.559	456.889	468.212	459.25	482.429	496.735	445.143	568.267	562.409	669.192	650.727	630.217	743.318	704.682	766.769
subj10	517	569.276	580.417	579.394	642.269	704.931	619.4	696.583	650.276	1021.79	726.913	1003.29	851.556	934.154	888.217	694.857

## Sheet: Exp4
dprime	REG_4	REG_8	REG_14	RAND_4	RAND_8	RAND_14
subj1	2.74	1.32	0.857	1.913	1.22	0.598
subj2	2.095	1.721	0.419	2.098	1.094	0
subj3	2.254	1.036	0.635	0.68	0.728	-0.127
subj4	2.568	1.315	0.381	1.369	0.735	0
sub5	1.875	1.195	1.036	2.04	1.081	0.624
sub6	1.457	0.728	1.008	0.53	0.367	0.089
sub7	2.343	1.431	0.291	1.003	0.398	-0.172
sub8	1.683	1.153	0.67	0.801	0.427	0.225
sub9	1.249	0.72	0.483	1.131	0.269	0
